# Supplementary material for: Weather in two climatic regions shapes the diversity and drives the structure of fungal endophytic community of bilberry (Vaccinium myrtillus L.) fruit
Source: Environ Microbiome. 2024 Jan 22;19:7. doi: 10.1186/s40793-024-00551-y (PMC10802051; doi:10.1186/s40793-024-00551-y)
Supplement: Supplementary file 1 — Additional file 1: Table S1. Metadata. [file 40793_2024_551_MOESM1_ESM.xlsx]

## Sheet: Sheet1
Table S1: metadata
SampleID	region	clone	location	Latitude	Longitude	N	C	TP	pH	mean temperature	min temperature	max temperature	mean precipitation	mean radiation	mean humidity	altitude	vegetation type	sequencing depth
Hel-A1	south	Hel-A	Hel	62.0187	23.7729	15.1704	434.526	0.9845	4.23	12.1094	6.27323	17.8512	1.71402	18693.1	69.4118	154.644	Coniferous forest on mineral soil	98470
Hel-A2	south	Hel-A	Hel	62.0187	23.7729	15.1704	434.526	0.9845	4.23	12.1094	6.27323	17.8512	1.71402	18693.1	69.4118	154.644	Coniferous forest on mineral soil	92947
Hel-A3	south	Hel-A	Hel	62.0187	23.7729	15.1704	434.526	0.9845	4.23	12.1094	6.27323	17.8512	1.71402	18693.1	69.4118	154.644	Coniferous forest on mineral soil	109179
Hel-A4	south	Hel-A	Hel	62.0187	23.7729	15.1704	434.526	0.9845	4.23	12.1094	6.27323	17.8512	1.71402	18693.1	69.4118	154.644	Coniferous forest on mineral soil	119712
Hel-B1	south	Hel-B	Hel	62.0185	23.7723	13.5417	477.119	0.816125	4.05	12.1094	6.27323	17.8512	1.71402	18693.1	69.4118	154.216	Coniferous forest on mineral soil	102765
Hel-B2	south	Hel-B	Hel	62.0185	23.7723	13.5417	477.119	0.816125	4.05	12.1094	6.27323	17.8512	1.71402	18693.1	69.4118	154.216	Coniferous forest on mineral soil	117990
Hel-B3	south	Hel-B	Hel	62.0185	23.7723	13.5417	477.119	0.816125	4.05	12.1094	6.27323	17.8512	1.71402	18693.1	69.4118	154.216	Coniferous forest on mineral soil	131272
Hel-B4	south	Hel-B	Hel	62.0185	23.7723	13.5417	477.119	0.816125	4.05	12.1094	6.27323	17.8512	1.71402	18693.1	69.4118	154.216	Coniferous forest on mineral soil	89174
Hel-C1	south	Hel-C	Hel	62.0197	23.7714	7.11355	304.554	0.60625	3.83	12.1094	6.27323	17.8512	1.71402	18693.1	69.4118	156.087	Coniferous forest on mineral soil	105266
Hel-C2	south	Hel-C	Hel	62.0197	23.7714	7.11355	304.554	0.60625	3.83	12.1094	6.27323	17.8512	1.71402	18693.1	69.4118	156.087	Coniferous forest on mineral soil	111249
Hel-C3	south	Hel-C	Hel	62.0197	23.7714	7.11355	304.554	0.60625	3.83	12.1094	6.27323	17.8512	1.71402	18693.1	69.4118	156.087	Coniferous forest on mineral soil	99478
Hel-C4	south	Hel-C	Hel	62.0197	23.7714	7.11355	304.554	0.60625	3.83	12.1094	6.27323	17.8512	1.71402	18693.1	69.4118	156.087	Coniferous forest on mineral soil	97130
Hel-D1	south	Hel-D	Hel	62.0203	23.7694	10.1054	436.431	0.510125	3.85	12.1094	6.27323	17.8512	1.71402	18693.1	69.4118	153.639	Coniferous forest on mineral soil	126656
Hel-D2	south	Hel-D	Hel	62.0203	23.7694	10.1054	436.431	0.510125	3.85	12.1094	6.27323	17.8512	1.71402	18693.1	69.4118	153.639	Coniferous forest on mineral soil	109258
Hel-D3	south	Hel-D	Hel	62.0203	23.7694	10.1054	436.431	0.510125	3.85	12.1094	6.27323	17.8512	1.71402	18693.1	69.4118	153.639	Coniferous forest on mineral soil	129290
Hel-D4	south	Hel-D	Hel	62.0203	23.7694	10.1054	436.431	0.510125	3.85	12.1094	6.27323	17.8512	1.71402	18693.1	69.4118	153.639	Coniferous forest on mineral soil	117562
Iso-A1	south	Iso-A	Iso	61.6716	25.0185	11.2914	469.106	0.807375	3.97	12.6362	7.56772	17.7913	1.82988	18616.8	69.0606	135.597	Coniferous forest on mineral soil	110910
Iso-A2	south	Iso-A	Iso	61.6716	25.0185	11.2914	469.106	0.807375	3.97	12.6362	7.56772	17.7913	1.82988	18616.8	69.0606	135.597	Coniferous forest on mineral soil	96491
Iso-A3	south	Iso-A	Iso	61.6716	25.0185	11.2914	469.106	0.807375	3.97	12.6362	7.56772	17.7913	1.82988	18616.8	69.0606	135.597	Coniferous forest on mineral soil	97285
Iso-A4	south	Iso-A	Iso	61.6716	25.0185	11.2914	469.106	0.807375	3.97	12.6362	7.56772	17.7913	1.82988	18616.8	69.0606	135.597	Coniferous forest on mineral soil	107344
Iso-B1	south	Iso-B	Iso	61.671	25.019	14.7517	488.968	0.635875	3.99	12.6362	7.56772	17.7913	1.82988	18616.8	69.0606	140.312	Coniferous forest on mineral soil	116211
Iso-B2	south	Iso-B	Iso	61.671	25.019	14.7517	488.968	0.635875	3.99	12.6362	7.56772	17.7913	1.82988	18616.8	69.0606	140.312	Coniferous forest on mineral soil	95153
Iso-B3	south	Iso-B	Iso	61.671	25.019	14.7517	488.968	0.635875	3.99	12.6362	7.56772	17.7913	1.82988	18616.8	69.0606	140.312	Coniferous forest on mineral soil	106721
Iso-B4	south	Iso-B	Iso	61.671	25.019	14.7517	488.968	0.635875	3.99	12.6362	7.56772	17.7913	1.82988	18616.8	69.0606	140.312	Coniferous forest on mineral soil	107415
Iso-C1	south	Iso-C	Iso	61.6705	25.0192	14.4462	462.885	0.4755	3.85	12.6362	7.56772	17.7913	1.82988	18616.8	69.0606	130.208	Mixed forest on mineral soil	91526
Iso-C2	south	Iso-C	Iso	61.6705	25.0192	14.4462	462.885	0.4755	3.85	12.6362	7.56772	17.7913	1.82988	18616.8	69.0606	130.208	Mixed forest on mineral soil	82248
Iso-C3	south	Iso-C	Iso	61.6705	25.0192	14.4462	462.885	0.4755	3.85	12.6362	7.56772	17.7913	1.82988	18616.8	69.0606	130.208	Mixed forest on mineral soil	112660
Iso-C4	south	Iso-C	Iso	61.6705	25.0192	14.4462	462.885	0.4755	3.85	12.6362	7.56772	17.7913	1.82988	18616.8	69.0606	130.208	Mixed forest on mineral soil	98676
Iso-D1	south	Iso-D	Iso	61.6702	25.0199	13.3572	517.056	0.4595	3.97	12.6362	7.56772	17.7913	1.82988	18616.8	69.0606	128.552	Mixed forest on mineral soil	98972
Iso-D2	south	Iso-D	Iso	61.6702	25.0199	13.3572	517.056	0.4595	3.97	12.6362	7.56772	17.7913	1.82988	18616.8	69.0606	128.552	Mixed forest on mineral soil	104230
Iso-D3	south	Iso-D	Iso	61.6702	25.0199	13.3572	517.056	0.4595	3.97	12.6362	7.56772	17.7913	1.82988	18616.8	69.0606	128.552	Mixed forest on mineral soil	100138
Iso-D4	south	Iso-D	Iso	61.6702	25.0199	13.3572	517.056	0.4595	3.97	12.6362	7.56772	17.7913	1.82988	18616.8	69.0606	128.552	Mixed forest on mineral soil	87181
Lie-A1	south	Lie-A	Lie	60.7053	23.9554	8.794	243.396	0.3675	4.42	13.0921	7.97559	18.3165	1.85593	19226.8	71.6047	122.269	Mixed forest on mineral soil	107236
Lie-A2	south	Lie-A	Lie	60.7053	23.9554	8.794	243.396	0.3675	4.42	13.0921	7.97559	18.3165	1.85593	19226.8	71.6047	122.269	Mixed forest on mineral soil	98866
Lie-A3	south	Lie-A	Lie	60.7053	23.9554	8.794	243.396	0.3675	4.42	13.0921	7.97559	18.3165	1.85593	19226.8	71.6047	122.269	Mixed forest on mineral soil	85407
Lie-A4	south	Lie-A	Lie	60.7053	23.9554	8.794	243.396	0.3675	4.42	13.0921	7.97559	18.3165	1.85593	19226.8	71.6047	122.269	Mixed forest on mineral soil	104935
Lie-B1	south	Lie-B	Lie	60.7038	23.9581	20.7883	493.815	0.684375	4.43	13.0921	7.97559	18.3165	1.85593	19226.8	71.6047	115.419	Mixed forest on peatland	119446
Lie-B2	south	Lie-B	Lie	60.7038	23.9581	20.7883	493.815	0.684375	4.43	13.0921	7.97559	18.3165	1.85593	19226.8	71.6047	115.419	Mixed forest on peatland	87321
Lie-B3	south	Lie-B	Lie	60.7038	23.9581	20.7883	493.815	0.684375	4.43	13.0921	7.97559	18.3165	1.85593	19226.8	71.6047	115.419	Mixed forest on peatland	107181
Lie-B4	south	Lie-B	Lie	60.7038	23.9581	20.7883	493.815	0.684375	4.43	13.0921	7.97559	18.3165	1.85593	19226.8	71.6047	115.419	Mixed forest on peatland	98343
Lie-C1	south	Lie-C	Lie	60.7062	23.9562	4.22114	124.085	0.511875	4.43	13.0921	7.97559	18.3165	1.85593	19226.8	71.6047	122.983	Coniferous forest on mineral soil	93169
Lie-C2	south	Lie-C	Lie	60.7062	23.9562	4.22114	124.085	0.511875	4.43	13.0921	7.97559	18.3165	1.85593	19226.8	71.6047	122.983	Coniferous forest on mineral soil	115046
Lie-C3	south	Lie-C	Lie	60.7062	23.9562	4.22114	124.085	0.511875	4.43	13.0921	7.97559	18.3165	1.85593	19226.8	71.6047	122.983	Coniferous forest on mineral soil	95788
Lie-C4	south	Lie-C	Lie	60.7062	23.9562	4.22114	124.085	0.511875	4.43	13.0921	7.97559	18.3165	1.85593	19226.8	71.6047	122.983	Coniferous forest on mineral soil	106803
Lie-D1	south	Lie-D	Lie	60.7088	23.9549	14.5353	475.98	0.52175	3.96	13.0921	7.97559	18.3165	1.85593	19226.8	71.6047	121.557	Coniferous forest on mineral soil	88826
Lie-D2	south	Lie-D	Lie	60.7088	23.9549	14.5353	475.98	0.52175	3.96	13.0921	7.97559	18.3165	1.85593	19226.8	71.6047	121.557	Coniferous forest on mineral soil	120948
Lie-D3	south	Lie-D	Lie	60.7088	23.9549	14.5353	475.98	0.52175	3.96	13.0921	7.97559	18.3165	1.85593	19226.8	71.6047	121.557	Coniferous forest on mineral soil	98690
Lie-D4	south	Lie-D	Lie	60.7088	23.9549	14.5353	475.98	0.52175	3.96	13.0921	7.97559	18.3165	1.85593	19226.8	71.6047	121.557	Coniferous forest on mineral soil	93271
Lok-A1	north	Lok-A	Lok	67.7393	28.1545	4.06113	309.573	0.34525	3.76	8.04173	2.72992	13.0181	2.11835	16582	72.7835	283.522	Coniferous forest on mineral soil	90491
Lok-A2	north	Lok-A	Lok	67.7393	28.1545	4.06113	309.573	0.34525	3.76	8.04173	2.72992	13.0181	2.11835	16582	72.7835	283.522	Coniferous forest on mineral soil	111464
Lok-A3	north	Lok-A	Lok	67.7393	28.1545	4.06113	309.573	0.34525	3.76	8.04173	2.72992	13.0181	2.11835	16582	72.7835	283.522	Coniferous forest on mineral soil	107455
Lok-A4	north	Lok-A	Lok	67.7393	28.1545	4.06113	309.573	0.34525	3.76	8.04173	2.72992	13.0181	2.11835	16582	72.7835	283.522	Coniferous forest on mineral soil	108345
Lok-B1	north	Lok-B	Lok	67.7387	28.1549	8.9247	484.711	0.56325	4.01	8.04173	2.72992	13.0181	2.11835	16582	72.7835	281.255	Coniferous forest on mineral soil	124192
Lok-B2	north	Lok-B	Lok	67.7387	28.1549	8.9247	484.711	0.56325	4.01	8.04173	2.72992	13.0181	2.11835	16582	72.7835	281.255	Coniferous forest on mineral soil	113015
Lok-B3	north	Lok-B	Lok	67.7387	28.1549	8.9247	484.711	0.56325	4.01	8.04173	2.72992	13.0181	2.11835	16582	72.7835	281.255	Coniferous forest on mineral soil	106533
Lok-B4	north	Lok-B	Lok	67.7387	28.1549	8.9247	484.711	0.56325	4.01	8.04173	2.72992	13.0181	2.11835	16582	72.7835	281.255	Coniferous forest on mineral soil	97472
Lok-C1	north	Lok-C	Lok	67.7384	28.1566	6.3036	420.477	0.532125	3.84	8.04173	2.72992	13.0181	2.11835	16582	72.7835	280.396	Coniferous forest on mineral soil	100386
Lok-C2	north	Lok-C	Lok	67.7384	28.1566	6.3036	420.477	0.532125	3.84	8.04173	2.72992	13.0181	2.11835	16582	72.7835	280.396	Coniferous forest on mineral soil	90751
Lok-C3	north	Lok-C	Lok	67.7384	28.1566	6.3036	420.477	0.532125	3.84	8.04173	2.72992	13.0181	2.11835	16582	72.7835	280.396	Coniferous forest on mineral soil	95918
Lok-C4	north	Lok-C	Lok	67.7384	28.1566	6.3036	420.477	0.532125	3.84	8.04173	2.72992	13.0181	2.11835	16582	72.7835	280.396	Coniferous forest on mineral soil	111139
Lok-D1	north	Lok-D	Lok	67.7374	28.1572	8.60649	453.238	0.58275	3.83	8.04173	2.72992	13.0181	2.11835	16582	72.7835	274.437	Coniferous forest on mineral soil	91236
Lok-D2	north	Lok-D	Lok	67.7374	28.1572	8.60649	453.238	0.58275	3.83	8.04173	2.72992	13.0181	2.11835	16582	72.7835	274.437	Coniferous forest on mineral soil	99228
Lok-D3	north	Lok-D	Lok	67.7374	28.1572	8.60649	453.238	0.58275	3.83	8.04173	2.72992	13.0181	2.11835	16582	72.7835	274.437	Coniferous forest on mineral soil	111381
Lok-D4	north	Lok-D	Lok	67.7374	28.1572	8.60649	453.238	0.58275	3.83	8.04173	2.72992	13.0181	2.11835	16582	72.7835	274.437	Coniferous forest on mineral soil	122866
Mal-A1	north	Mal-A	Mal	67.4451	28.4863	5.87948	324.191	0.36275	3.8	8.6937	3.39606	13.7992	1.82789	16637.7	71.1346	192.059	Coniferous forest on mineral soil	123456
Mal-A2	north	Mal-A	Mal	67.4451	28.4863	5.87948	324.191	0.36275	3.8	8.6937	3.39606	13.7992	1.82789	16637.7	71.1346	192.059	Coniferous forest on mineral soil	104653
Mal-A3	north	Mal-A	Mal	67.4451	28.4863	5.87948	324.191	0.36275	3.8	8.6937	3.39606	13.7992	1.82789	16637.7	71.1346	192.059	Coniferous forest on mineral soil	102423
Mal-A4	north	Mal-A	Mal	67.4451	28.4863	5.87948	324.191	0.36275	3.8	8.6937	3.39606	13.7992	1.82789	16637.7	71.1346	192.059	Coniferous forest on mineral soil	134228
Mal-B1	north	Mal-B	Mal	67.4446	28.493	8.95214	424.404	0.575375	3.81	8.53543	3.08504	13.6638	1.89237	16632.4	71.4173	192.666	Coniferous forest on mineral soil	98408
Mal-B2	north	Mal-B	Mal	67.4446	28.493	8.95214	424.404	0.575375	3.81	8.53543	3.08504	13.6638	1.89237	16632.4	71.4173	192.666	Coniferous forest on mineral soil	99032
Mal-B3	north	Mal-B	Mal	67.4446	28.493	8.95214	424.404	0.575375	3.81	8.53543	3.08504	13.6638	1.89237	16632.4	71.4173	192.666	Coniferous forest on mineral soil	91403
Mal-B4	north	Mal-B	Mal	67.4446	28.493	8.95214	424.404	0.575375	3.81	8.53543	3.08504	13.6638	1.89237	16632.4	71.4173	192.666	Coniferous forest on mineral soil	106128
Mal-C1	north	Mal-C	Mal	67.4451	28.4926	7.83261	365.254	0.67625	3.81	8.53543	3.08504	13.6638	1.89237	16632.4	71.4173	191.763	Coniferous forest on mineral soil	89485
Mal-C2	north	Mal-C	Mal	67.4451	28.4926	7.83261	365.254	0.67625	3.81	8.53543	3.08504	13.6638	1.89237	16632.4	71.4173	191.763	Coniferous forest on mineral soil	91889
Mal-C3	north	Mal-C	Mal	67.4451	28.4926	7.83261	365.254	0.67625	3.81	8.53543	3.08504	13.6638	1.89237	16632.4	71.4173	191.763	Coniferous forest on mineral soil	112086
Mal-C4	north	Mal-C	Mal	67.4451	28.4926	7.83261	365.254	0.67625	3.81	8.53543	3.08504	13.6638	1.89237	16632.4	71.4173	191.763	Coniferous forest on mineral soil	109523
Mal-D1	north	Mal-D	Mal	67.4459	28.4917	9.15222	484.458	0.580875	3.84	8.53543	3.08504	13.6638	1.89237	16632.4	71.4173	191.622	Peatbogs	64612
Mal-D2	north	Mal-D	Mal	67.4459	28.4917	9.15222	484.458	0.580875	3.84	8.53543	3.08504	13.6638	1.89237	16632.4	71.4173	191.622	Peatbogs	113325
Mal-D3	north	Mal-D	Mal	67.4459	28.4917	9.15222	484.458	0.580875	3.84	8.53543	3.08504	13.6638	1.89237	16632.4	71.4173	191.622	Peatbogs	97320
Mal-D4	north	Mal-D	Mal	67.4459	28.4917	9.15222	484.458	0.580875	3.84	8.53543	3.08504	13.6638	1.89237	16632.4	71.4173	191.622	Peatbogs	82473
Som-A1	north	Som-A	Som	68.1158	27.5234	0.146441	37.0642	0.16	4.57	7.93701	2.88976	12.452	2.029	16589.7	72.2512	259.993	Coniferous forest on mineral soil	106256
Som-A2	north	Som-A	Som	68.1158	27.5234	0.146441	37.0642	0.16	4.57	7.93701	2.88976	12.452	2.029	16589.7	72.2512	259.993	Coniferous forest on mineral soil	106542
Som-A3	north	Som-A	Som	68.1158	27.5234	0.146441	37.0642	0.16	4.57	7.93701	2.88976	12.452	2.029	16589.7	72.2512	259.993	Coniferous forest on mineral soil	104394
Som-A4	north	Som-A	Som	68.1158	27.5234	0.146441	37.0642	0.16	4.57	7.93701	2.88976	12.452	2.029	16589.7	72.2512	259.993	Coniferous forest on mineral soil	82149
Som-B1	north	Som-B	Som	68.1164	27.5247	3.59239	202.534	0.413	3.97	7.93701	2.88976	12.452	2.029	16589.7	72.2512	261.546	Coniferous forest on mineral soil	123403
Som-B2	north	Som-B	Som	68.1164	27.5247	3.59239	202.534	0.413	3.97	7.93701	2.88976	12.452	2.029	16589.7	72.2512	261.546	Coniferous forest on mineral soil	111604
Som-B3	north	Som-B	Som	68.1164	27.5247	3.59239	202.534	0.413	3.97	7.93701	2.88976	12.452	2.029	16589.7	72.2512	261.546	Coniferous forest on mineral soil	116481
Som-B4	north	Som-B	Som	68.1164	27.5247	3.59239	202.534	0.413	3.97	7.93701	2.88976	12.452	2.029	16589.7	72.2512	261.546	Coniferous forest on mineral soil	110877
Som-C1	north	Som-C	Som	68.1173	27.5258	2.22175	143.137	0.285	4	7.93701	2.88976	12.452	2.029	16589.7	72.2512	263.448	Coniferous forest on mineral soil	117845
Som-C2	north	Som-C	Som	68.1173	27.5258	2.22175	143.137	0.285	4	7.93701	2.88976	12.452	2.029	16589.7	72.2512	263.448	Coniferous forest on mineral soil	92118
Som-C3	north	Som-C	Som	68.1173	27.5258	2.22175	143.137	0.285	4	7.93701	2.88976	12.452	2.029	16589.7	72.2512	263.448	Coniferous forest on mineral soil	94898
Som-C4	north	Som-C	Som	68.1173	27.5258	2.22175	143.137	0.285	4	7.93701	2.88976	12.452	2.029	16589.7	72.2512	263.448	Coniferous forest on mineral soil	93974
Som-D1	north	Som-D	Som	68.1142	27.5203	2.16725	151.681	0.23125	3.83	7.93701	2.88976	12.452	2.029	16589.7	72.2512	257.599	Coniferous forest on mineral soil	103375
Som-D2	north	Som-D	Som	68.1142	27.5203	2.16725	151.681	0.23125	3.83	7.93701	2.88976	12.452	2.029	16589.7	72.2512	257.599	Coniferous forest on mineral soil	114627
Som-D3	north	Som-D	Som	68.1142	27.5203	2.16725	151.681	0.23125	3.83	7.93701	2.88976	12.452	2.029	16589.7	72.2512	257.599	Coniferous forest on mineral soil	106057
Som-D4	north	Som-D	Som	68.1142	27.5203	2.16725	151.681	0.23125	3.83	7.93701	2.88976	12.452	2.029	16589.7	72.2512	257.599	Coniferous forest on mineral soil	113942
Var-A1	north	Var-A	Var	67.7813	29.2635	5.52769	302.719	0.61975	3.79	8.16378	2.76457	13.1677	2.36055	16498.4	70.9228	252.338	Coniferous forest on mineral soil	62572
Var-A2	north	Var-A	Var	67.7813	29.2635	5.52769	302.719	0.61975	3.79	8.16378	2.76457	13.1677	2.36055	16498.4	70.9228	252.338	Coniferous forest on mineral soil	95992
Var-A3	north	Var-A	Var	67.7813	29.2635	5.52769	302.719	0.61975	3.79	8.16378	2.76457	13.1677	2.36055	16498.4	70.9228	252.338	Coniferous forest on mineral soil	102090
Var-A4	north	Var-A	Var	67.7813	29.2635	5.52769	302.719	0.61975	3.79	8.16378	2.76457	13.1677	2.36055	16498.4	70.9228	252.338	Coniferous forest on mineral soil	123187
Var-B1	north	Var-B	Var	67.7815	29.2622	6.97599	394.975	0.777625	3.79	8.16378	2.76457	13.1677	2.36055	16498.4	70.9228	248.531	Coniferous forest on mineral soil	99845
Var-B2	north	Var-B	Var	67.7815	29.2622	6.97599	394.975	0.777625	3.79	8.16378	2.76457	13.1677	2.36055	16498.4	70.9228	248.531	Coniferous forest on mineral soil	110743
Var-B3	north	Var-B	Var	67.7815	29.2622	6.97599	394.975	0.777625	3.79	8.16378	2.76457	13.1677	2.36055	16498.4	70.9228	248.531	Coniferous forest on mineral soil	97085
Var-B4	north	Var-B	Var	67.7815	29.2622	6.97599	394.975	0.777625	3.79	8.16378	2.76457	13.1677	2.36055	16498.4	70.9228	248.531	Coniferous forest on mineral soil	110649
Var-C1	north	Var-C	Var	67.782	29.2609	5.12694	214.788	1.18388	3.83	8.16378	2.76457	13.1677	2.36055	16498.4	70.9228	247.312	Coniferous forest on mineral soil	104063
Var-C2	north	Var-C	Var	67.782	29.2609	5.12694	214.788	1.18388	3.83	8.16378	2.76457	13.1677	2.36055	16498.4	70.9228	247.312	Coniferous forest on mineral soil	125922
Var-C3	north	Var-C	Var	67.782	29.2609	5.12694	214.788	1.18388	3.83	8.16378	2.76457	13.1677	2.36055	16498.4	70.9228	247.312	Coniferous forest on mineral soil	89250
Var-C4	north	Var-C	Var	67.782	29.2609	5.12694	214.788	1.18388	3.83	8.16378	2.76457	13.1677	2.36055	16498.4	70.9228	247.312	Coniferous forest on mineral soil	120425
Var-D1	north	Var-D	Var	67.7825	29.2624	6.01485	294.396	0.813375	3.96	8.16378	2.76457	13.1677	2.36055	16498.4	70.9228	248.781	Coniferous forest on mineral soil	93606
Var-D2	north	Var-D	Var	67.7825	29.2624	6.01485	294.396	0.813375	3.96	8.16378	2.76457	13.1677	2.36055	16498.4	70.9228	248.781	Coniferous forest on mineral soil	143446
Var-D3	north	Var-D	Var	67.7825	29.2624	6.01485	294.396	0.813375	3.96	8.16378	2.76457	13.1677	2.36055	16498.4	70.9228	248.781	Coniferous forest on mineral soil	101006
Var-D4	north	Var-D	Var	67.7825	29.2624	6.01485	294.396	0.813375	3.96	8.16378	2.76457	13.1677	2.36055	16498.4	70.9228	248.781	Coniferous forest on mineral soil	108794
Ves-A1	south	Ves-A	Ves	61.3503	25.0997	17.0351	505.44	0.6055	4.02	12.7646	7.84724	17.852	1.79724	18760.7	69.3307	144.01	Coniferous forest on mineral soil	100698
Ves-A2	south	Ves-A	Ves	61.3503	25.0997	17.0351	505.44	0.6055	4.02	12.7646	7.84724	17.852	1.79724	18760.7	69.3307	144.01	Coniferous forest on mineral soil	88812
Ves-A3	south	Ves-A	Ves	61.3503	25.0997	17.0351	505.44	0.6055	4.02	12.7646	7.84724	17.852	1.79724	18760.7	69.3307	144.01	Coniferous forest on mineral soil	111736
Ves-A4	south	Ves-A	Ves	61.3503	25.0997	17.0351	505.44	0.6055	4.02	12.7646	7.84724	17.852	1.79724	18760.7	69.3307	144.01	Coniferous forest on mineral soil	135676
Ves-B1	south	Ves-B	Ves	61.3504	25.0996	12.852	427.748	0.59675	3.96	12.7646	7.84724	17.852	1.79724	18760.7	69.3307	144.602	Coniferous forest on mineral soil	112799
Ves-B2	south	Ves-B	Ves	61.3504	25.0996	12.852	427.748	0.59675	3.96	12.7646	7.84724	17.852	1.79724	18760.7	69.3307	144.602	Coniferous forest on mineral soil	115823
Ves-B3	south	Ves-B	Ves	61.3504	25.0996	12.852	427.748	0.59675	3.96	12.7646	7.84724	17.852	1.79724	18760.7	69.3307	144.602	Coniferous forest on mineral soil	97662
Ves-B4	south	Ves-B	Ves	61.3504	25.0996	12.852	427.748	0.59675	3.96	12.7646	7.84724	17.852	1.79724	18760.7	69.3307	144.602	Coniferous forest on mineral soil	122525
Ves-C1	south	Ves-C	Ves	61.3508	25.0995	7.16037	229.866	1.09775	4.01	12.7646	7.84724	17.852	1.79724	18760.7	69.3307	146.771	Coniferous forest on mineral soil	105980
Ves-C2	south	Ves-C	Ves	61.3508	25.0995	7.16037	229.866	1.09775	4.01	12.7646	7.84724	17.852	1.79724	18760.7	69.3307	146.771	Coniferous forest on mineral soil	88012
Ves-C3	south	Ves-C	Ves	61.3508	25.0995	7.16037	229.866	1.09775	4.01	12.7646	7.84724	17.852	1.79724	18760.7	69.3307	146.771	Coniferous forest on mineral soil	110705
Ves-C4	south	Ves-C	Ves	61.3508	25.0995	7.16037	229.866	1.09775	4.01	12.7646	7.84724	17.852	1.79724	18760.7	69.3307	146.771	Coniferous forest on mineral soil	111316
Ves-D1	south	Ves-D	Ves	61.3503	25.0992	19.0617	489.959	0.924125	4.22	12.7646	7.84724	17.852	1.79724	18760.7	69.3307	142.937	Coniferous forest on mineral soil	87215
Ves-D2	south	Ves-D	Ves	61.3503	25.0992	19.0617	489.959	0.924125	4.22	12.7646	7.84724	17.852	1.79724	18760.7	69.3307	142.937	Coniferous forest on mineral soil	105725
Ves-D3	south	Ves-D	Ves	61.3503	25.0992	19.0617	489.959	0.924125	4.22	12.7646	7.84724	17.852	1.79724	18760.7	69.3307	142.937	Coniferous forest on mineral soil	95928
Ves-D4	south	Ves-D	Ves	61.3503	25.0992	19.0617	489.959	0.924125	4.22	12.7646	7.84724	17.852	1.79724	18760.7	69.3307	142.937	Coniferous forest on mineral soil	100073
